# Supplementary material for: Efficient and Safe Knockout of AR and DMRT1 Mediated by Cytosine Base Editors in Chicken DF-1 and PGCs
Source: Vet Sci. 2026 May 6;13(5):455. doi: 10.3390/vetsci13050455 (PMC13211467; doi:10.3390/vetsci13050455)
Supplement: Supplementary file 1 [file vetsci-13-00455-s001.zip]

Archive with 1 entries (1 files):
- vetsci-4246812-supplementary.pdf
